# Supplementary material for: An intuitionistic approach to scoring DNA sequences against transcription factor binding site motifs
Source: BMC Bioinformatics. 2010 Nov 8;11:551. doi: 10.1186/1471-2105-11-551 (PMC3098096; doi:10.1186/1471-2105-11-551)
Supplement: Additional file 1 — Synthetic sequences experiment. This files contains thresholded results for the different methods for the synthetic sequences experiment. [file 1471-2105-11-551-S1.XLS]

## Sheet: 0.7
Motif	# Insertions	Hits SC_intuit	Hits SC_dep	Hits SC_mat	Over SC_intuit	Over SC_dep	Over SC_mat
MA0001	4	4	0	4	0	0	212
MA0002	2	2	2	2	0	22	4
MA0004	3	2	2	2	0	3	0
MA0005	5	0	4	4	0	0	295
MA0006	6	5	5	6	0	12	0
MA0007	3	3	3	3	0	6	6
MA0008	3	3	2	2	0	3	3
MA0009	3	3	3	3	0	0	0
MA0010	5	0	4	4	0	5	0
MA0011	4	3	4	4	0	32	12
MA0012	3	3	2	3	0	27	6
MA0013	5	1	3	5	0	55	5
MA0014	2	2	2	2	0	0	2
MA0015	6	6	6	4	0	0	150
MA0016	3	3	3	3	0	3	12
MA0017	5	5	3	5	0	10	15
MA0018	3	3	3	2	0	3	0
MA0019	5	5	5	5	0	0	45
MA0020	4	4	3	3	16	40	16
MA0021	4	4	3	4	12	56	4
MA0022	4	0	3	4	0	8	28
MA0023	6	6	6	4	0	12	12
MA0024	4	4	4	4	0	16	0
MA0025	3	3	2	3	3	9	0
MA0026	3	3	3	3	6	18	12
MA0027	3	3	2	3	0	84	27
MA0028	5	5	4	4	0	60	150
MA0029	6	6	6	5	0	0	6
MA0031	6	6	6	6	0	12	6
MA0034	5	5	4	3	0	15	35
MA0036	3	2	3	3	6	93	30
MA0037	3	3	3	3	6	60	96
MA0038	4	3	3	4	4	4	88
MA0040	5	5	4	4	0	20	5
MA0041	6	0	6	4	6	0	66
MA0043	4	4	4	3	0	28	32
MA0044	5	5	5	3	5	110	30
MA0045	3	0	3	3	0	9	6
MA0046	3	3	3	3	0	12	6
MA0047	4	4	4	4	0	4	4
MA0048	3	2	3	3	0	3	33
MA0049	6	4	5	6	0	42	36
MA0051	6	6	6	6	0	0	0
MA0052	3	3	2	3	0	0	18
MA0053	4	4	4	4	8	48	8
MA0054	4	1	4	4	0	0	164
MA0056	3	3	3	2	9	39	30
MA0057	5	5	4	5	0	85	30
MA0058	4	4	4	3	0	4	4
MA0059	3	3	3	3	0	0	0
MA0060	3	3	3	3	0	0	54
MA0061	3	3	3	3	0	9	9
MA0062	2	2	2	2	0	4	2
MA0063	5	4	5	4	15	30	50
MA0064	4	4	4	3	8	24	8
MA0065	5	4	5	5	0	0	10
MA0066	2	2	0	2	0	0	8
MA0067	5	0	5	4	0	100	200
MA0069	4	4	4	3	0	0	24
MA0070	3	0	2	3	0	0	3
MA0071	3	3	3	3	0	9	3
MA0072	4	4	3	4	0	0	0
MA0073	3	3	3	3	3	18	27
MA0074	2	2	2	2	0	0	0
MA0075	4	3	4	4	4	12	20
MA0076	3	3	3	3	0	3	0
MA0077	3	3	3	3	0	0	129
MA0078	5	5	5	3	0	15	5
MA0079	3	2	3	2	0	30	6
MA0080	3	3	3	3	9	15	120
MA0081	4	4	3	4	0	12	48
MA0082	2	0	2	2	0	2	18
MA0083	4	4	4	4	0	0	4
MA0084	6	6	5	6	0	90	66
MA0085	4	3	4	4	0	0	0
MA0086	4	4	3	3	8	4	4
MA0087	4	4	4	4	0	24	16
MA0088	5	2	5	5	0	5	0
MA0089	2	2	2	2	2	26	14
MA0091	3	3	3	2	0	0	12
MA0092	4	4	3	4	0	4	16
MA0093	4	4	4	3	4	32	16
MA0094	5	0	5	4	0	65	245
MA0095	2	2	2	2	2	12	0
MA0096	5	5	4	4	0	25	0
MA0097	3	3	2	3	0	0	0
MA0098	4	4	3	4	16	60	112
MA0101	4	4	4	4	0	12	24
MA0102	3	3	2	3	0	3	39
MA0103	4	3	4	4	20	4	60
MA0104	6	6	5	4	6	18	12
MA0105	3	3	3	3	0	18	3
MA0106	5	4	5	4	0	0	0
MA0107	5	5	5	4	5	15	10
MA0110	4	0	0	4	0	0	4
MA0111	5	2	4	4	0	0	10
MA0112	6	5	6	4	0	0	12
MA0113	4	1	4	3	0	0	4
MA0114	6	6	5	6	0	0	564
MA0115	4	4	3	4	0	0	0
MA0116	4	4	4	4	4	0	4
MA0117	3	3	2	3	0	12	33
MA0118	2	2	2	2	2	28	70
MA0119	4	4	4	4	0	0	0
MA0120	2	2	2	2	0	0	76
MA0121	3	3	2	3	0	0	0
MA0122	4	0	4	3	0	20	28
MA0123	3	1	3	3	0	3	27
MA0124	3	2	0	3	0	0	15
MA0125	2	2	0	2	0	0	8
MA0126	5	5	1	5	5	0	20
MA0127	6	0	0	6	0	0	150
MA0128	5	4	0	3	5	0	10
MA0129	4	4	0	4	4	0	16
MA0130	6	5	0	5	12	0	18
MA0131	5	5	1	5	0	0	5
MA0132	5	5	0	5	5	0	0
MA0133	3	0	1	3	6	0	213
MA0134	6	0	2	6	0	0	6
MA0135	5	4	0	3	0	0	10
MA0136	4	3	1	4	0	0	64
MA0137	5	5	2	3	0	0	0
MA0138	3	3	0	2	0	0	6
Total	489	389	382	438	226	1835	4519

## Sheet: 0.8
Motif	# Insertions	Hits SC_intuit	Hits SC_dep	Hits SC_mat	Over SC_intuit	Over SC_dep	Over SC_mat
MA0001	4	4	0	3	0	0	144
MA0002	2	2	2	2	0	16	2
MA0004	3	2	3	3	0	0	0
MA0005	5	1	3	4	0	0	180
MA0006	6	4	5	6	0	12	0
MA0007	3	0	3	3	0	3	0
MA0008	3	3	3	3	0	3	0
MA0009	3	3	3	3	0	0	0
MA0010	5	0	4	3	0	5	0
MA0011	4	4	4	4	0	8	8
MA0012	3	0	2	3	0	18	3
MA0013	5	0	5	5	0	20	0
MA0014	2	2	2	2	0	0	2
MA0015	6	5	5	6	0	0	96
MA0016	3	3	2	3	0	0	0
MA0017	5	4	5	5	0	10	10
MA0018	3	2	3	3	0	0	0
MA0019	5	4	5	3	0	0	15
MA0020	4	4	4	4	8	40	16
MA0021	4	4	3	3	4	56	4
MA0022	4	0	4	4	0	8	8
MA0023	6	6	6	4	0	12	6
MA0024	4	4	4	3	0	8	0
MA0025	3	3	2	3	0	6	0
MA0026	3	0	2	2	6	15	9
MA0027	3	0	3	2	0	48	9
MA0028	5	5	5	4	0	35	90
MA0029	6	4	5	5	0	0	0
MA0031	6	6	6	4	0	6	0
MA0034	5	4	5	5	0	10	20
MA0036	3	3	3	2	0	45	30
MA0037	3	3	3	3	3	48	57
MA0038	4	4	4	4	0	4	56
MA0040	5	1	4	4	0	0	0
MA0041	6	1	5	6	6	0	24
MA0043	4	3	3	4	0	12	24
MA0044	5	5	4	5	0	45	10
MA0045	3	0	3	3	0	6	0
MA0046	3	0	2	3	0	6	3
MA0047	4	4	3	4	0	4	0
MA0048	3	3	3	3	0	3	21
MA0049	6	5	4	5	0	18	12
MA0051	6	6	5	6	0	0	0
MA0052	3	3	3	3	0	0	12
MA0053	4	4	4	3	8	24	8
MA0054	4	0	4	3	0	0	96
MA0056	3	2	2	3	6	30	15
MA0057	5	1	3	4	0	25	15
MA0058	4	0	4	4	0	0	0
MA0059	3	2	3	3	0	0	0
MA0060	3	2	3	2	0	0	30
MA0061	3	1	2	3	0	6	6
MA0062	2	2	2	2	0	2	2
MA0063	5	3	5	5	5	25	10
MA0064	4	4	4	3	0	16	8
MA0065	5	4	5	5	0	0	5
MA0066	2	2	0	2	0	0	6
MA0067	5	1	5	3	0	50	135
MA0069	4	4	4	3	0	0	8
MA0070	3	1	3	3	0	0	0
MA0071	3	3	2	3	0	0	0
MA0072	4	3	4	4	0	0	0
MA0073	3	2	3	2	0	12	21
MA0074	2	2	2	2	0	0	0
MA0075	4	4	3	3	0	12	8
MA0076	3	3	2	2	0	0	0
MA0077	3	3	3	3	0	0	90
MA0078	5	5	5	5	0	0	0
MA0079	3	2	3	3	0	18	0
MA0080	3	2	3	3	3	15	48
MA0081	4	4	3	4	0	12	32
MA0082	2	0	2	2	0	2	4
MA0083	4	4	4	4	0	0	4
MA0084	6	6	5	6	0	48	18
MA0085	4	3	4	3	0	0	0
MA0086	4	4	4	4	4	0	4
MA0087	4	4	4	3	0	4	4
MA0088	5	1	5	4	0	0	0
MA0089	2	0	2	2	0	14	12
MA0091	3	2	3	3	0	0	3
MA0092	4	4	3	3	0	0	4
MA0093	4	4	4	3	4	16	4
MA0094	5	1	3	3	0	30	245
MA0095	2	2	2	2	0	2	0
MA0096	5	5	5	3	0	0	0
MA0097	3	3	3	3	0	0	0
MA0098	4	4	3	4	4	44	44
MA0101	4	4	3	4	0	8	16
MA0102	3	2	2	3	0	3	15
MA0103	4	3	3	4	0	4	16
MA0104	6	5	6	5	0	12	12
MA0105	3	2	2	2	0	18	3
MA0106	5	5	4	3	0	0	0
MA0107	5	2	3	4	5	10	10
MA0110	4	0	1	3	0	0	4
MA0111	5	0	5	5	0	0	5
MA0112	6	5	6	6	0	0	6
MA0113	4	1	3	4	0	0	4
MA0114	6	6	5	6	0	0	300
MA0115	4	3	4	4	0	0	0
MA0116	4	3	4	4	0	0	4
MA0117	3	2	3	3	0	3	24
MA0118	2	0	2	2	2	12	30
MA0119	4	4	4	3	0	0	0
MA0120	2	2	2	2	0	0	44
MA0121	3	3	3	2	0	0	0
MA0122	4	0	3	3	0	16	20
MA0123	3	0	2	3	0	3	15
MA0124	3	3	0	3	0	0	6
MA0125	2	2	0	2	0	0	6
MA0126	5	5	1	5	5	0	10
MA0127	6	0	1	5	0	0	96
MA0128	5	5	0	5	0	0	5
MA0129	4	4	1	4	0	0	8
MA0130	6	5	2	6	0	0	18
MA0131	5	3	1	5	0	0	0
MA0132	5	4	1	4	0	0	0
MA0133	3	0	0	2	3	0	126
MA0134	6	0	0	5	0	0	6
MA0135	5	5	1	3	0	0	0
MA0136	4	4	0	4	0	0	52
MA0137	5	4	1	3	0	0	0
MA0138	3	2	0	3	0	0	0
Total	489	335	378	433	76	1026	2621
