# Supplementary material for: An intuitionistic approach to scoring DNA sequences against transcription factor binding site motifs
Source: BMC Bioinformatics. 2010 Nov 8;11:551. doi: 10.1186/1471-2105-11-551 (PMC3098096; doi:10.1186/1471-2105-11-551)
Supplement: Additional file 3 — FASTA sequences. This file contains the 50 sequence segments in FASTA format for each one of the motifs SMAD1, Myc, and STAT3. [file 1471-2105-11-551-S3.ZIP]

Archive with 3 entries (3 files):
- seqsMyc.fasta
- seqsSmad.fasta
- seqsStat.fasta
