# Supplementary material for: An intuitionistic approach to scoring DNA sequences against transcription factor binding site motifs
Source: BMC Bioinformatics. 2010 Nov 8;11:551. doi: 10.1186/1471-2105-11-551 (PMC3098096; doi:10.1186/1471-2105-11-551)
Supplement: Additional file 3 — FASTA sequences. This file contains the 50 sequence segments in FASTA format for each one of the motifs SMAD1, Myc, and STAT3. [file 1471-2105-11-551-S3.ZIP › seqsMyc.fasta]

>Chen2008cMyc000002-900-1100
GGCCATTTGGTGCGCGGTCCAGCAGTTTTGGGCGCTCTCGGCTTCCGCCCTCAGCTGCGGTCACGTGCGGCTGCTCACGTGCCAGACGCTGCTGTCACTTCGTAGCTGTTCCGGCTTCCTCTGAGTGAGGCTCGCAACGTCTCCCACGGAGTCGCCTTCGTTCTGCTCTGGGTCTCCCGTGGCCACTGAGACCTCGGAGC
>Chen2008cMyc000006-900-1100
CTGCGGGGGCTCGGGGGTGGCGTTTACCTGCTGCCGGTCCCCACCAGGTACGTGTTGGTGCCTTGCAGGGTCATGGGACCCGGGTTGCAGCCCAACACGCGCACCACCCGACTGGACAGCTGCTCGATGCGCTGCAGAGCGGCAGCCATCTCTCTATCTACCTCGGTGACCGCCGGCACCCGAATTCCAAGTCACTCAGC
>Chen2008cMyc000004-900-1100
GCCCTCTCCGCACACACGGGGTTAAGCAGACCGCAGGATTCGCACCTGGAAACGCCCAAGGACACGCCGGGTTCGGCCGCCCGCGGCCTCCGCTGTGCGCCATGCTGCACCGTCTGCTCGCGCTCTACGGCGCTGCCGAGAAAGGAAGTGGCCCAGCGTGCGCGACCCTAAGGCGCTCCTGTAGGCCCCGCCTCTTCCGG
>Chen2008cMyc000001-900-1100
tagtatccacgtggctatcccacctctctctgatattcccaagtcattacttactaaaatctgtaattacatctttgctgccctaggcccaatctggcagccctcctgtggcccctcaggctactacatggcagctaagctctctgacccacatcttctcaggcaccgtgcctcctcttctccaccttattcaaacatgg
>Chen2008cMyc000005-900-1100
CAGAAGCCAAACTCAATAAGCTGTACTTGCTCAGGTTAGTTTTCAGTAGTCTGGGTTCCAGTTGCCAATGACACAGCGTGGAGCAGCTGATGCAATCTTTGTCTCCATACAGCAACAGCATATCAGCAGCAGCAGCCAGCACCTGCTACTTGCACTGCTCTTGCCAATATTACAGCTCTTGGCTGCACTGCTACAGCACT
>Chen2008cMyc000003-900-1100
TGCCGCCCTCTGCCGGTCTTTACCTCCCCGCCTAGCTGTGAGCCGCTTCCAGACAACCCGGAAGTGATCTTTCCTCTTCCGGATTACGGGTCCGGACGTCCGCACGTGGTTGCCGGTTTAGGGTGCTGCTGTAGTGGCGATACGTCCCGCCGCTGTCCCGAAGTGAGGGATCCGAGCCGCAGCGAGAGCCATGGAGGGCC
>Chen2008cMyc000008-900-1100
CTCGTCATCCAGGAAGTCCAAGTAGTCTCTCTGCGCTTCCCGCAGCTCCACATCATCCAGCACTACTGTGCCCGCCATGTCGCAGCTCCGAAATCGCCGGCCACCAAACAGTCCGGAAACGCGTGACACCGCCTTGGCGCCAAAACTTCCCAAGTTTTCCCGCCACGGAAGTTTATGGTGGAGGAAGCATGGAGCAGAGA
>Chen2008cMyc000007-900-1100
GACCTCCGCCCAAGTAGCCGGATCCGCAGTCTGCCCTCAGTTTGCTCCTGGTACTGCCAAGGCCTCCGCGCGGAGGCCCCCCGCACTCCCTCCTAGTACCACACGGCGTCACAAACACCCAGACAGGCAGGCAGTGGTTCCAGGCTACACTCAGATACAGGAAAAGTGAGACAAAATGCCTCTAGTTTGGGGGATGGAGA
>Chen2008cMyc000021-900-1100
AGCTATGGACAAACCCCAGTGGCACAGTTAAGAGTCAGGCTATCAGTATCTCATGAAAGGTttaggttagggttaggttaggttaggttaggttagggttaggttaggttaggttagggttaggctagggttagggttagcttagaattagcttaaggttagggttaggttaggttaggGTTTCAATAGAGTTAGGGTTA
>Chen2008cMyc000011-900-1100
GCTTTGTACGCTCCCCGCCTTCCTCCCGCCCCGCGAGGGATTCTGGGAGTCGTAGTTTCCGCCGGTCTCGAGGCTGACGACCGCGTGGCGGGGAAAGGTGGCGAGGATCCGGAGCTCGGCGCTCATCTGCATCTCCGGAAGATGGCAGGAGGAGGTGGTGAGGGTCTTGATGTAGTTTTGAGTCCACGCCAATTCTCGTT
>Chen2008cMyc000025-900-1100
GGCGGCTGCCGGCCGGGAGCGCTTGGCTTCCACGGACGCCTCGGGCGGAGGAGAGCAGCAGCCCCCGAGGAGCTGCCGGCCGGCCTCACCACCGCTGCCTCCACTTCCCGCCGCCGCGCTTACCAGCGAACGCACGAGTGACCGCCAGCGCCCAACCGCCCTCACTCTCTTCAGGGAGCGAACTAACACGCTCGAAGCGA
>Chen2008cMyc000038-900-1100
TCGAGGCTTCTCGCCCACCTTCCCGGGTAGCCTTTAACCTACGTTAAACAAAAGATTGTGGCCGCCCTCCCTTACACGCTTGAACAGATCGCACGGCGTCCACGTGCGGAGCGTTCGCCTGTGTGAGGAAAGGGACCTAGGCTGCCCACCCGCAGCCCACGACAACCCTTCCCTGCACTGGGCGCCCAGGCGAGAGACGC
>Chen2008cMyc000012-900-1100
TCCTATTAGCAGGTAAACACCCACATCCTGCAACTCATTTACAAAGCCCCTAGGATACTCAGCTGAGCAGTGTGCAGGCTGTTGCATCACCCGGTGGCACTCCACTGTGTTCCTTTCCTGGCTGTGATCACACAATTGATTTGTATCAGTTTTGTTTCTGGTGCTCACTCAGCAGCTGCCTGGAATCTCTGGACTGGATT
>Chen2008cMyc000016-900-1100
CTCCCCCAGCTCCGGGGATTTGAATGCAAACAAAGCGGCAGCGCTGGGAGCGTGGCAAAGCCGGGCTTGCGGACGCCCCCTGTCGGCCAAGAACCTCCGCGCGGGAAGGGCGGGGGGCTGGGGCTGCCTTCCCCGGAGCAGTCCCCCCTGACACACCCTCAGTTTCCTCTCTGCCAATTACCCTAGGCTGGGGTCAAAAC
>Chen2008cMyc000034-900-1100
GAGCAGAAGACAAACGAGGGTGAATCCCAGACCGCTCTGAGCCGGTTCACTAGCCCCGCGATCTGGACTCCAGATGCAGGCAGTGAACGCTTGGCCCCACGTGCTCTGGGAGAATCCACCGGACATCATTCAGTGGCCTTCCGACTCGAGCACCTGGCCCACCACAAGCGGGCAGCTGTCACTGCTATTTTGGAGGCAAT
>Chen2008cMyc000029-900-1100
CTCCCGGCGCTCACCCGTCACCCCGGGGCGACTCGCGCCGGCCACGGAGGGGAAGTGGGAGCAGGCGAggggcgcgggcggggccgggccTAATCACATGGCACAGCCGTCGCAGGCCGCCTGGCATCGCTTTCTTTCTCTTCCGCGAACCTCCGTTGCTAAGCCGCACCGCCACCGCCCACCGCCCAGGGCCCGACCCC
>Chen2008cMyc000033-900-1100
tccggcccgccccgccccTCCTGCCCAGGCGCGCAGGCGCAGAGCGTCATCGGGCTGCGCCTCATGGCTGCTGGGCCCGGAGCGTCCCCACCCGTCCCACGGGAGGTATTGGGGCTACCGGAGCCGAACCCAATCTGACCCCTTCGAACTAGGAAAACCTCAGCGTCGGCCGGCGTCCCCAGGAGCGGAGGGGGTTCACC
>Chen2008cMyc000024-900-1100
TAAAAAGCGAAAAGAAGCATGGCTTCAGACATGACAATGCCATCTGGGGTCACAGCTGTCTGCCCTCTTGTTCCATTCTGTCTCTCCACGCAGTCGGGAGAATCCCTGAGGCCTCTGCCATGGGACGTCACAGGGGGCGGGACCAATGGCGGCCAGCTCGCGTTGCTTAGCCTCCGGTGCTTTCGGCGCAGCCCGGGCAG
>Chen2008cMyc000031-900-1100
TCGGCCTGCGGCCCACGGCGAACCCTTGTGCGCTTTGGGACTAATAGGACAGGGGTCCGGGGTCTGGTCAGTGTCCGGTGTCCGCCCATGGCTCTGCAGAAGCGAGGCCATTTCTCTCTCCACCATGGCTTTGCCGCACGCACGTGTGCGACAAAGCGTCTGGGGCAGGGGGCGGGAACCCGATGCACACGCAGAAGCCC
>Chen2008cMyc000028-900-1100
TAAGGGAAAAGGGATCAGGAGACGGCCCTGCCCGAGTCCCGCTGTCCCTCACACAACACACGCACACGCGCGCGCCCCCTCCGTCCCAGGCTCAGGGAAGGTACGTGACAGCAAAACGGCAAGGCTGTTCACCAACCGCGCAGCCCGCGTCCCAAGCAGCAACTGGCGAACGCTCCCTCAGGCCGGCTTTATTAAGCCGC
>Chen2008cMyc000020-900-1100
GCTCCTCCGGGGGCTCCTCGAGGCTGCGGCGCACGCCCTGCGGCTCCGGAGGCGCGGGCTCGGGACTCATGGTGCAGAGACGGGGATTCTTGGCAGCCGGAGCGCGGCTTCTGCCCTCTTCACCGTCAGCCACGCGCGTCGGCGGACCGGGTGCTGCCAGCCGTGGGGACCACGCGAGACGGGCCCGGAGGAAGCGCAGC
>Chen2008cMyc000036-900-1100
ATGATCTCACGCTCTGCGGCATTGAGCGACCAGAAGTGACGTTACTTCCCAGAATTCTTAGAGAAGGAGACTCGCATATTTGCTGCTCCACGAGGAGAGGTGTGGAGCGGCTGAGCAACGTGGTCTGTTCGTCCGCGGGGAGGCGACGGCGTTTGCGCTCCCCCGCGTCCAAGGCCTAGCGGGTCTTCAGCGACTGAAAG
>Chen2008cMyc000030-900-1100
GGATCGCGTGGTCCCCGCCACACGTGATGAAACCAGCGTGGCCCCGCTGGGCCTGGACAAGTGAGCCGAGCCTGCGGCGTCGCTGCCAGACTTCTCCCCCTAGTCCTCCGTGCTCGGTCCGCGCTGCAAGCAGCCCCCCGCGAGCGCCGGGGCGCCCTGCACGCCGAGGCCGCGTACCTGCGGGGCGGCGGCAGGAGAGC
>Chen2008cMyc000019-900-1100
CCTGGGTTCCCACCTGGCCGGCGGCTCTACTGGAGACGCTCTAGCCGAAGCGCCGCTCTCGATGAGCCGCGCCCTGCGTCCCCACGCCGAGGCGGCGGGGCGATGCGCTTGCGTACTGAGGGCTCACACCATATGTGCCCTGTCCCAGTGCGCGGGTCTGTGGAGAGCCGGGTGCGAGAGGCGGCGGCGCGAGGGGGACC
>Chen2008cMyc000022-900-1100
CTACGCGACTTTCCCTCCCACAAACCCTCGCGCCCTTCCTTTCCTACTTGGGCCCGGCAGAGTGAGTATGGCTGCGGGGTCGCGGCTCTGAAATCCGGCGCCATCCGCGCCCGGCGCGGGACGGGCAGGCTCGGTGGGGTTTGTCCCGCGCCGCGCGGAGGCTCTGCGGTCCGGGGCGGTGGGAGGACGGCCTGCGGGGT
>Chen2008cMyc000032-900-1100
GGCCCTCGCTCAGTCGGAAAACAGATCCCCCAACCAATAGTGGGTTCCCGGGCTTTCCTCATCTCTTCAGTTTCCGTTTCCGGGGGAAGGGACCGTGCGCGGAGCACGCCGGATCTCTGGAGAGACAAGTGTGTGCTAGCTGTCTGGAAGTTAAGGGCAGCGTCCCCGGTTGTACGGTTGGTTGGTGTTTTATGTCAATC
>Chen2008cMyc000026-900-1100
CGGGCCGCGGGCGGAAGAGTAGGGCCAGGCCAGTCGGCCTATGAAGGAAGTTCGTAATCCGGCCGGTGCTCGGTGCTTCCTGCGCCTGCGTGAAGATGGTAGAAGAGGGAGTCCGCGTGGTTCGCTGCGGCGGCAGCCGGCTGAACTTCAGGAGGGCCGTGTTCTCCGTGGATTCCAAGTATGCAGTAGGCTGCGGGTCA
>Chen2008cMyc000014-900-1100
GATATTCCTACTGGCCTTCCGCTGAGCTGCGCGCGCCCGGCACCGCGGGGGAACCGCGCAGGGTGAGTGGCACCTTCCAGCTGCTGTCACCGCACGAACGTGGGGGATGGGGAGACGACGACTCTCATTATCCCCATGTGCTCTTTTTCAAGGCCGGTCTGGGGATTCCCCTCCACCCCCGGGGATGCCATCCTGAGGGT
>Chen2008cMyc000037-900-1100
TGTTTTTATAGGAAAAATTGAATCTCAGCTGTATCCATAGTCCTGTTGTTAATGAACTTATGAGAGGAATCCGATCACAAATGGATGGCTTGATTCCTGGGGTAGAACCACGTGAGATGGCAGCCATGTGTCTTGGATTGGCCCACAGGTAAGTACAGAAGTTAAATGTATGCTTACTCATATACATACACATATTTATA
>Chen2008cMyc000018-900-1100
CTTCTATGGCGCGTTGTGAATGGGCCGGGACAAAAAAAAAAAAAAACCTTTCCCGGAACCAAAGAACCGTACGGTCTGTGACGGCAACGGCGTGGTTTGAATGTTGCACTGGGTCCACCTGCCTCTGTTCCTCTCCTTCCGGCTGCGGGGACGTTCGGAGTGGACACAGCGGTCGCCGGTGAGTGCGGTCGTGGGAGCTA
>Chen2008cMyc000035-900-1100
CCCCCCACTCTCCGGGACCAAGAACCCAAAGTGGAGTCGAGCTGCTTTTCAGGGCCACCTAGCCTCCCAGTCGGGGATTTCCCTCCCGTTACATAACTGGGCCTAGGGCCTGGTTTCTGCCATCCGTCGTCCGAAGGGAAACGGTCGTTTTCCCCTCAGCTTGCTCTCGGGGACAAGGGAGCGGGCCTGGGCCCCCTGCG
>Chen2008cMyc000017-900-1100
CTAGAACTGTGAGCTAAGCTGCAAATGGAAGGAAGTTTCTTTTGCTTTTATTGCACGATTTTACCACCCGAGCAAGGGAAGCCACGGAGCACACGTGGCAGGCAGGCAGGCAGCAGGAGTGCAGCTGGAGCCCCAGCTGCTCGTGGCCACACTCAGGCTCACTTCCCCACCTGTGAGAATTTCTCTAGGGTATGATCTGT
>Chen2008cMyc000023-900-1100
TAGTAAATCATATACCTGTAGCATAATTAGTAAGCCCTGTGAAGTGGACAGGCAAACCTGGACACACAGCCCCGGTGTCATGTCTCTCCATCTTCAGTGAAAGCAGAGCACATGGCACCCCAGGTTCCCTTCCTTTCTTGTTTCAGCCCACAAAATGGCCCGTGGAATCATGGGAAGTGGGGAGCGTTGTTTGCCTTTGT
>Chen2008cMyc000009-900-1100
AGAGCGGACCGCCCCACGCGCAGCCCGCCTCGGGGCCGAGTCAGAGTCCCCCTCCGCCGACCGGGTCGCCACTACCGAAGCCCGGCGGCGATCGGCAAGCCCGGGCTTGAGCGGCGCGCACAGTCGCGAGGTCCGCAATCACGGGTTCACGGTGGCGAGCGCGGGCGGCCACCGAGGCCATCTTGGGAggccccgggcgc
>Chen2008cMyc000027-900-1100
TCATTCGAGGGAGCTCTTTCACCCTCCTCTGGCTCGCTACGTGACTGACTTCTGTCCCCGGGTAGGATTCTGGGCCAGGAGCACGTGGGGTCGCGGGCGGGGAAGAGGTCCGAGCTCTCGAGGGTGTGGGGCGGGCTGCGGACCTCACTTACCTATCTCCAGGACAATAAAGACGACATTTAAGTTTTTCAGTCCGGCCT
>Chen2008cMyc000010-900-1100
GGACGCCTGCGGCTCGAGGCGGGGCCCGGGACGCAGACGTCACTCGGGGCAGCCGCCACCGGTGCGAACCGGTTGATGAATGGCGCGGTGTGCTGGCTGGTCCTCGCCACCAAACGCTCCGGTCGCTAGAGCCGCGAGTTCGCCTCAACTTGGAACGCCTCTCCGGCGGGCGGAACCCTGTAGCCCGAGGCCATAGCTCT
>Chen2008cMyc000013-900-1100
ggatctcctgttttgttgttgttgttgttgttgttgttgttgttgttgttttgttttgtttttcaagacagggtttctctgtatagtcctggctgtcctttaactcactttgtagaccaggctggccttgaactcagaaatctgcctgcctctgcctcccgagtgctgggattaaaggtgtgtgccaccatgcctggctt
>Chen2008cMyc000015-900-1100
AATAGAGGAAAGAATAGAGGGTGGCTGCTGGGCCAAGGTGACCCAAAGTGTCTGTGCCCAtctgtctgtctgtctgtctgtctgtctgtctgAGCACGTGTGTTGCTTAGCGTGAGGTACTGACCAGCAAAGAGCACTCTGGAAGGAATGTGAGCATTTCCTCCTTCCCTGGCTGATGTGAAGGACCACCCCTCAGCCCC
>Chen2008cMyc000069-900-1100
CTTGCCGAGTCCAACGCCATCTTGAGTGTGGCGTCTTTATGGTTTTTCTTTTCTCAGGCTCCGCGTGGTACCGTAAATGGCTCAAGTTTGAAGGAACCCCTTCAAGGACTAGTCCTAATGGCCGGGGAGACAAGTTTCTCCCAGTTGCACACTGTTCATATGCCCACTGGAGCCTGCAAAATGTTAGGGGAGAGGGGTAA
>Chen2008cMyc000072-900-1100
GGGATGTAggcggggcggggggcggcgcggcgcgcggggTCACGTGACGTGCGTGGCGACGTGTCGGCCATCTTGTGTTGTTGAGGCTGAGGATTGACTTGGGTTCTGAGAGACTCCTGTCCCGGACCGCAGGTAACCAGTGGCTCGGTGTGTGTCTCCCCTGCCCGCGGCCATCCCGCGCCCAGTCCCCGCCATAGCGC
>Chen2008cMyc000059-900-1100
TTCCCTGGCTCATGGAGATCTAGGCTGCCCGGATAGGCTTTTGCGAGGTTCCTCCGACTTCAGGAAGTTTGAGGCGAAGTTGCATCAGCTTGCACAGAGCTTGCAGTGGCAGGTGGTTGGGGGGGCGGCCACTTCTGTCTCAAACACACAGACCCATCCTAACCTCTGTAAGGCTGTCTGTACCACAGAATAGAGGACAG
>Chen2008cMyc000054-900-1100
GGCCCTCGGCCGACAGCCTTCCGGGCAATGGGGCCAGCAAGGAGGAGACTGGGTGGGGCGGGCGCCAAGAGGCCTCCTGCCCGCATTTGCCCTGGCCACGCCTCGCGGCCTCTGGCCAGCGTTAGCCACGCCCCTTCGGCCAAATTCGTCTTCCGTGAACCCCGCCTGGGCGGGGCAGGAAGTGCGGGGCCAAGCTGTTG
>Chen2008cMyc000044-900-1100
atcaccacagccagctACAGTGGGAATTTACTTGTTCTAAAAAGGTTTTACTTATTCCATGGTTTTCTTTGCATTCCGTTTTCCTCGTGGGGGCAGGAGGAAAGCCAAGGGACAAGCCCTGGCTAGCCTGGAACTTGCTCTGACGTGGGTCTCAAACTTTCAGTCTTCTTTCTGGTTTCATAGTTTGAAAATATTGACTT
>Chen2008cMyc000066-900-1100
TCCCGCTGGCCCGGTGGCAGCCGCGGGTCTCCGGCCGTAGGACTTCCGCCCGCGCGGACCAGGCCATGTGCCGCGTAGCTGGGCCCGCTAGGGGGCCTCCTGGTCTCGCCGTCAGGTGGCCTGTTCGTGTCCTTGCACACAGTCTCATCTGCCCTGAGTGGTTCCGGAGGGTCCGGACAAAGCGTTTTGGAAGGCGGGCT
>Chen2008cMyc000050-900-1100
TTTTTATTTTGTGGTAGTCCAGTGGCTGAAGCCACAAGTAGGAAAGTGGAGGAGAGAAGGCTGGAAATTAGATCCTGCCTTTTGAGTTGCATTAGGTTGGCTTCCACGTGCTCCTTCCTGGGCTGAGCTTGACCTCTGTTACAAGGTTCTCCGAGTCTCTGGTGCTGGGCAAAGGCAGGGATTTAGAAGAGCCTACTTTC
>Chen2008cMyc000067-900-1100
TGCAGAGCACCCAGCCAGCCCTTCCTTGCCCTAAACTGCCACTTCCTCCCTCCACGAGCTCCCAGACCCGCAGAGGGCGCTCAAGGCCCCTTTCTACCAGGCCTAGCCACAGCTGGGAGAGCACGTGGTTGCCACCTGCCCTCCCAAGCCAGTTCCCCTTTGTTCCCCAGGTCCCAGGAGGAGGCAACCATGCCTGAGGA
>Chen2008cMyc000060-900-1100
GTCCATCCCGGTCACCGGCAGAGACAGCAGATCGCCGGGCCACCCATCCATCCCCACGCTGCCGTCCCCCTTTCCGGGGTACTACAGACACTCCCCCACTGCCCCGGGTCGCGCGACACGTGCGGGGCTCCGCAGAGCACGTGGCGGGCCGCGCACCAGAGCACGTGCGCGGGGAGGCGGGGCCCCGGGACCGCTCGCCG
>Chen2008cMyc000071-900-1100
CCCTTCCCCCAACCGTCCCCCGGGACCGCTcccgccggggccgggcgcgcccTCAGCCGAGCCGCTCGCTCCCGGGCCGCCGCAGCCCGAGCCTTCCTGCGCCCGCGGGCCCGACGGGGCCGGGAGAGCGCGGCCGAGGTCGCCGGGACCCCTGAGCCGCTGGAccccggcgcggcacgggccgggggaggggaggccgc
>Chen2008cMyc000042-900-1100
cgccgccggaacccccgccgacgctgcccgcgggcgtccccgaggcccccggTGCCCCATCCCCCGCCACCCCAGCGCCGGCCCCACTCACCCTTTCATTCTCCGCCCGCGGCCTGGCGTGGGCCGGCGAATCCCCGGCCTCACGTAAGCGCGCTCGCCGCCCGCCCTGCCTACGCGGCCCAGCCCGCCGCCCTACGGGA
