# Supplementary material for: An intuitionistic approach to scoring DNA sequences against transcription factor binding site motifs
Source: BMC Bioinformatics. 2010 Nov 8;11:551. doi: 10.1186/1471-2105-11-551 (PMC3098096; doi:10.1186/1471-2105-11-551)
Supplement: Additional file 3 — FASTA sequences. This file contains the 50 sequence segments in FASTA format for each one of the motifs SMAD1, Myc, and STAT3. [file 1471-2105-11-551-S3.ZIP › seqsSmad.fasta]

>Chen2008Smad1000007-900-1100
aaccttcattccaaatcagaccaaaagccacaatgtgtactagaatgctacttgcttggaggcagagatgcacacctgttgagtcaggctgaagggcgttgactgacctgcttgaaaaaacaagtccagacagtgaaaggcaacagtacaaaagcttcttttggggaagtccaggtactccattcaattgcaaattagca
>Chen2008Smad1000020-900-1100
AAATTGTATTGTATAAGACAACAAAGGTTTGATTCTCCCCCGCTGTGTTAGCTCAGTTTCTCTGGGAAACCTTTCTACATGTGAATAGGCATGCAAGGGATGCGTTGAAAGcagacacagcaaaggaggtttcaagtctgtggcagagagtcaaagcagcaggcctgcataggcggcatcctggctgtcaacacagtgaa
>Chen2008Smad1000011-900-1100
gaatggtaatttaagggctgggtcccaccaactagcttattatctgtgcttaacaaaggcagacaaatctctaaattcttttgtaatgttaaaaaaatgtgcttgctcctattcttttgaaagggttgggttgtgggagaagggatgcttattcatggaataatcaaaagggaacctggggtaatgactCTTGACATTCA
>Chen2008Smad1000016-900-1100
GAAGAAAGTCCGGTGCCTTCACTGCAGGGGCGGGTGTGTGCTTGGCGGTGTGAGGATCTCTAGCCACACCCTACGCTTAGCGTCCGGCCCTGGGTATCTATCCCTGGGAGGGCGGTGCCCTTCTCTTCTCACCAGCTCTTGTTGCTTTTGTTTCCTACTGCAGAGAACTCTCAAAAGGCAGCTTCCCCCACTTACCCCCT
>Chen2008Smad1000013-900-1100
TCAAGGAATTTGGCAGACCTCAGCAGGAGGCAACCACAGTCTTTGGCAAAAGATCACTTTTCAACAATGTTGTCAGTTCCAGCACCCCGGACCTTCCACCTGCAGGTCTCTGAACAGCTGCTGTTCTTGGGAGGTGGGGGGAACAGCGGCTGTCTGTCTTCCTTTAAAAAGCAAATGTGTGCCCCCAGAGCCCTGATCCC
>Chen2008Smad1000018-900-1100
TCTCCTCTGTGCTCCATGTTCTCTTCCACATCTCTACCTGCAATCCTCGAACTGCATTCCATTTCCTGGGCCATGTCTCTGTCTGAGTCCCCTGGAGGCCTGCTGCCACCCTGGAGAACCAGATCTGCCACATTCCTGGAGTCCAGCTGCCACCTAAGACAATTGGAGGCCTGTTACCATTAGGGACTAGCTACAGTTGC
>Chen2008Smad1000017-900-1100
caagtgtaacctcccccagcctgaagctggctgtgccagatcttgaccttgctgccactagggtggagccttcctctctagatcactctattgttcagccacagtactgttcctcttcaagatactgctacctgctgagaggcccccagagctattccgcagagctacaccctatcctgcagtcatcacctgcagctggt
>Chen2008Smad1000008-900-1100
TAGGAAGAATCTATTTAGGTGTAAAGGTACAGGAAGTCCTGTGGTGTGGTGATGAAGGGCACCATCTTTGAATATGAAAAGAGCTTTTGTAAAAGTCTGCAGGAGCTGATTTAAGGAAAAAGTAAAAGAGGCATTAGCTGTTTACTGAGTCATCTGTCACTGTCCTGTTCTCCAATCTGGGCAGAGGAAACCAAAAGAAA
>Chen2008Smad1000015-900-1100
GTGTTATGCATATACCCTACCCGCTTTCTAACTATGCACTTAGCAGCCCATTTCCCCCACCTGAAAGTACTCTAAGCTCACCCCTTTCTTTGAATAAAACACCTATCAACCTCCAATCCGTTTGCACTGGTTCCACCCAGGCTCCACAGACACACACTCCTCTCTGAACAATGGGTAAGTTTCTCCTCCCCTTGATGAGC
>Chen2008Smad1000002-900-1100
AATAGTTACTCCTTCACTCtttttatttttatttacaaattaatttatCAGTGTACTCCCTATTTGATAATGCTCACAAATAGTTACATAAACTTTCTCTTTACTCCTATCTAAAGTCAAAGCCACTTTCAAGTTTATCTAGGACACCTATAAGATGATGTCTGGGAAGCATATTGGTCTTGACATTGGTCACCAAAGTT
>Chen2008Smad1000004-900-1100
TGGCCCTTCTCCTTGTTCAAGGAGGGGACATTAGCAAATTCATTACCATTACTACAGACTTAACTGTCAGCATCATTGTTTTGGGTTCTTGACCCAAAGGTCAAGGTCTTCTTGCTGAGCACTTTAGCTTTTCTGCCTATGTGATGGTGATGGTCCTGCAAGTCAAGAGATACTGAAAAGTATCTACAACAAATTCCTAG
>Chen2008Smad1000010-900-1100
CCCTTTAGAAATGGTAATTAGCCGCTCCCTTCTGAAGAGGCTAGCCCCTGAGCTGCATTGATAGCCCCAGGTGAGGTGAGGTCTTAGTCACCAGAAATGGGAACTGAAATGTAAGTGGTCATTATCTGCACCTGCCTTGTGCTTGGGGCTTTCTTGTAAAGCTTGTTTTGTTGGGTCATTCCAGGAAGGGAGAATTCCTC
>Chen2008Smad1000012-900-1100
CGGGAACCTTGGCCAAGCCTTTAGATAAACCTGCTGGAGGTTGGGATTTTGTATCAGATCCTCAAATGCCACTCAGCTAGTTCCACCTTTGAAAAGCTGCCATTGTAATGTCCCCAGAGTGTGCATAGCCATTCCTAAAGGGTGAGGTGGACTGACACCTCGTAGTGTAATGTGGGGGAGAATTTTTCAGCCACTTGGCA
>Chen2008Smad1000019-900-1100
AGGGTTTCTGAAAGGCAAGCATTTTCTACCTTGCATAAAAGCCTCATGAAACTTTTTTTTTTTTACAAATGCACACTTTGGGGTTCTTTAATCATGCAAATGCAAAGTAGAGCACTTTGGACAGTCCCCGGGGATTCAACTGCTCGTTGTCAAAGTTGCTCCCAAAGGTCATTTATCCTGTGGGTGGAGCTGCATCCGGG
>Chen2008Smad1000006-900-1100
AAGGGGACTGAGGGACTTGAACGGAAATTTTCAGACAGGCTCCATTGACCTTTTGTGATGCCAGGCTGCCTGCAAAAAACCAGTCAGACCACTGTCTTTCTGTTTAGAGGAGGCCTGCTTTACAAATGTGAGAAACCTGCTAAGACCATTTGTGGCTTTAAGAGCCTCCTCTGCCTCCATTTACATATCTACTGTCTGCC
>Chen2008Smad1000001-900-1100
ccttgagtaggctggctttgaccttgctgcactgagaatgagaccaccttgggtggacttagatggctctattgttctgtcacctgctgctgttcttctccaagacactgctacctgctgagaggcccttgagatattttggagacaacatccagtcaattacctacaggctggcaacaggcataaagaatggattggca
>Chen2008Smad1000009-900-1100
ttataTTTCCTTCTACAATGAATCCTACTCAGAACTCTGATGGCACTGCTGGTTAAATGAACTTTGTCCATTAGCAACCAACTCCTTTCCCCAAGGCTATAGCCACCCAATTAGTTCACTTCATATGCAAAAACAAGGCCTTGCATTTTCtagagctactgggtctcctgctgagaaagacagacaagtttgctgtgcta
>Chen2008Smad1000014-900-1100
TGAATTTGCAAGCAGACAATAGGGATGGAACAGTTACAAAGTGGTGCTTTTCTTTGTTCCAAAGGTGGGCTGAGTGCTTCATTTTAAGCTAAGTAGATCTCCAAGAGCACAGAGAGCTCGTCCCCAGGGTCCCGCAGCACCTTCAGGCAAGTACAATTAGGCAAAGACCTCGGAAAACCCCTGGAGGGTTTCAAAACTTA
>Chen2008Smad1000003-900-1100
AGCCTAGCCAGGGTTAACTCAAATCACCTTAACTTTGCCTTAGGCAGCAACATCACCACCTGCAAGGCTATTGTTTACAAACAAAGATGCTAGCTAGACTATTGAGCCATGGAGATCAACCTAGTACTTGGGTGGAGGCAGGAAAATAAAGTCAATCTTAATTACACAATAAGCTTGGGTGTTTTCACCCTGGGGGTGGA
>Chen2008Smad1000005-900-1100
TGTGGAGGAAGAGTCATTAGTTGGTAGAATGCCAGAGCAGTGCTTTCTTTCCTCCTTTGTACCCTGGGCGCTATAGGAATTCAACTTTACAAGCTGTGAGGAAATGGTGATTCTTGTGCAAAGTGAACAGCTGGGTCTGTCAACAGAAGGTAGCATTCCTTTGATACTGAGCCTTCCTGGTGTGGCAGCAGATAGAGTGG
>Chen2008Smad1000028-900-1100
CCTGGGCCAGATTTTTGAATTTGAAAGGGAGCCCTGTTAACAGCCTGCTGGGCCCAACTGAATTTGGAAGGCTTTGGAAAATTTTGGAAAAGACTGTGTTGCAACTCACTGGAGTGGCTGGCTGGTAACTGGCTTAAAGACACTCTTCCCAGCTCCAGAGTTTGTTTAAGCACGGATTGGTTTTTTTCTAACCTAGTTTT
>Chen2008Smad1000032-900-1100
CAGAGGTAGCTGAGCAAAAGCTGCTCATTATGTAGCCTTATGGAATCCATAGAAAAGGCCCTAATTCACTGAGAGCTGCACCCCACCCCCATGCCTCTCCCCTCGCTGGTCGCGTTCTCGGGCTCATCCTTTTGACATAGGGACAATTACTGCCATTCATACCCACCCCGACCACCTGCCACCGGCTCATTCTCATGCTC
>Chen2008Smad1000024-900-1100
CCGGGGAGAGCAATTTTACTCCTGCAGATCTCAGGACAAGATTTCCTGGGTTTGGACGTGCCTCAACCCCGCTCTTGTTCCGGGCCggctccccagggttccaggcctctccagccccccagcagggcgtcccagtgtgaaagtcaagagaggccattgtgtgaactgtgaaggtgaaacctggcttgcctcggagacct
>Chen2008Smad1000025-900-1100
CTGATGCCAAACAACACTTGGCAAAGGACAACAGACTTAGTCTAAACCCCCTCATCCAGAGTAAGACCACTGCTTTGTCTGTGCCAACCTGTTTCCACCTGCCTAAGAGTCAATCCATTGTGATGGAGAGAAACCCTGACTCAACCTCGCCCAGGGAGCCTCCCCATCCAATAATTGCCGAGGCTTTCTTTTGTGTCTTT
>Chen2008Smad1000026-900-1100
GCTCTAGTGATTGTTACTAAGTCTCCTTAGCATAGCCCTATTGTGGCAATGCTAATGAGATTTAACCCTGAAACAAAGAAAGTCATTTGTGTGTCAAGTTGAAAGTGAGTGCTCCTCAGCAAAGCGATTGATAGACCTGATTCTTCCGCCCAGATCCTTTTtgtttggtttcagacccccgaccccccaagggacggaag
>Chen2008Smad1000021-900-1100
TTTAATCATGTGACCTGCAGGCTGTTGACTCACACTGAGTCCTTGATTCAGTCAGTCCTTAGCAGCTCAACTGGGTTGGACTGGTTTAATAGTGGGCGGAGGCCCTTGAGGGTTTGAAATGTTCTCACAGGAAGGTGTGTGAGTGTTGTTGGCTGGGTAGTTCTTTCGCTCAGTCCTCGGGCTGCAGAGTCTGGATACAT
>Chen2008Smad1000022-900-1100
catcccccaggcgatggtaagcatgcttgctgcttcatgaccttgccaggatttggttctgttagtgttagggatttgaagcatctaaggtgtgcactggcaactcattattgtttgaatttgcatttccttgatgactcacaatgcagaaacatcctttcacatgctgatctgccatctgcattcgttttgtggtgttt
>Chen2008Smad1000027-900-1100
gggttaggttaggttaggttaggttagggttaggttaggttaggttagggttaggctagggttagggttagcttagaattagcttaaggttagggttaggttaggttaggGTTTCAATAGAGTTAGGGTTATTTAGACTGTTATTTAAATAGGGCTTGGGAAGGTCTTATAGGGTGGCTAGTAATGTTCTTTATATCTTG
>Chen2008Smad1000023-900-1100
ACTCTCCCTAAACTGAAGGGCGCCTGAATAAGAACTAGCAGTGACCAGCTCATCAAAGAGGCCAGATAGTTCCCCCAAGAAGCAGGAGGGCCCCCTGTGTTTCTAGCTGCCTTGAGGGTAAGACACGAGGAAGGAAAGGGGTTTTTTACAGACATTGGGTTGTTACAGCCATCCCCATGAAGGCTCAAACTCCAATGTTA
>Chen2008Smad1000029-900-1100
ctttctccaacaaagccacacccctaatcctccactcccaaacagtgccaccaactgaggacagaggattcaaatggcaatgcctaggggggatattgtcatgcaaactgtcacaTTCACCAGTTAACAAGTGAGAAAAGGATTCAGACCAAACTCTGAATTAAAGTCAATTTCCCTTTCTTGTGTCCCATCCCTGCTGA
>Chen2008Smad1000031-900-1100
gtcagccactgtcttgcaaaacccaccattttgttcttcatggatgaatgacattgtgtgctatactctctttactcatccatgttaatgagcctctaagctcattcctaacttggcagctgttggtactgttgtgctgatcatgtgcagCCACAGCTGTTGCAAGGAGTGCTCTTTGTGGATTCAACATTGCTTTGGCT
>Chen2008Smad1000030-900-1100
gttgccagcatgtaggagatctgctggatgctgtctctggaatatctcaagggcctctcagcaggtagcagtgtcttggagaagagcagcagcagttaacagaacaatagagccatctaaatggaaagactccaccccaggtggtctcatactcactggcagcaaggtcaaagccagcttactcaaagctgggggaggct
>Chen2008Smad1000043-900-1100
TGCTGCCTGAGGCGTTTCTTGGTTTGTAGGTTTGTTTTTCTGAACAAGCAATGGTTAAGCGAGGTTACAGGAACACAACAGGCATCCCGCCAACATTTTTGCATAACAATTACACAATAAGGGGTGAGGCTCTGAGATCATCTTTTCTTTAGATTACTGACTTTAGATTGAGTCAGCTACTGACCATCCTGGCCTTAGGG
>Chen2008Smad1000049-900-1100
GGAAAACTCAGGAAAGAAGAACCCAGGTAGGGTGTCAGATGATGTCAGATATTGCCCGAAAGTGAGAAAAAGTCAAgggacattgctctgtaggtcgaatgcttgcctcgcagacggagccctgggggtcattcttaaacctaaagaaaaccaggtgtggtggcacaagcccagattcctagcacttggagtgaaaagca
>Chen2008Smad1000050-900-1100
CTGAATGAAGGACTGAGAGGAACAAAGTGTCTTGCAGATTTCTACCCCTGGGGACTGGGATCATGCTGTCACTGAAACAAAGAAATAGAATggctggaactatagcttagttggtggtgtgctcaaagccctgggttcaatgcctagcactgtaatggtggcacatactacacgcttgcaatcccagcaagggggaggca
>Chen2008Smad1000042-900-1100
tcccaagggctaagattacaggtatgtgctgccacgcccagcttatgcagtgctagggGCTTTGTTCCTGTTAGTCCCTTGACTTCCCAGCTCACCCACCCACTGTGTCTCTTTAATGAGTGGATCAAGTTAGCATTCAGCCTTAACAAAGATTAGCGTGTTCGGTTTCTGCCTACTTTTAAATTAAGATGTTCTGATTT
>Chen2008Smad1000037-900-1100
TCTGAGGCTTGCAGATGCAAAACAAGCCCTACCCCACAAAAAGGCTTGGCTGTGTACTTCCTGCTAAGCAAACAAAAAATGTCCACAGTATGCATGGGGAAGCTACAGGAAGTGACCCTATTATTATTTATATATGCAATGAACCACCTCAGATAAAACAACTTCCTCTCAGCATTGGGGGAAAAAAGGGCTTAAAATTT
>Chen2008Smad1000039-900-1100
ttaacactgcaaaagaattcagagatctgccagcctcagttaaacagtgaggagacctagctagatgggaccctgccctgaaattaccacttctaccacaccctggccgggacaacagtgtgtcccaggctgactttgaactcaggaatctgcctgcctttgtatctttctggcaagctggctcatagtgtagctacctc
>Chen2008Smad1000052-900-1100
TAATCTAATCTGTTTTTCCTGAAGGAAAACCTCGGGCCTCTGCAACTTTAGTCCCATTGTGTAGTGTTTGCAGTGCGTAACAATAGAAGACCTTCCAGGTGTGCCAGGAGTGTCCCCTGACCAAGGTCATGCAAAGACTGAAAAGCTCCTTCAGAACAATAAGTCCATAGACAACAGAAAACAATCACTGATTTCTACAA
>Chen2008Smad1000047-900-1100
GAAGCCTGTCATTGTCATGTAAAATCACATCCCCAAATGCCAGCACTTGGAAATCAAAGGAGCTAAAAGTCCTTCCATTGTTTTCCTGTTGTTATTTCCCTGCTGAGGTTTAAAGCCACCTCTTGCTTTTTTTTCTTTCCCTAAGCCCAGGATGTGCTATAGGAATCTATAAAACTTAATTACATTTACTGTTACAAAAA
>Chen2008Smad1000054-900-1100
AGTAGAAACTAGTGAGCATTTAAAATTTAgcatggcattgcatatctttaactggggggcagaggtaggatgcattttgaggtgagcttggtctacagttccgagttctagaacaactaatgctatacagaaacctgcctcaaaaaacaaCCAAACACAATCTCAGACCCTGGATCCCACTAAAGACGGGAAAGAAGTGG
>Chen2008Smad1000035-900-1100
GCTTCCTTTCAAAGTCAGTGCTACCTCTCAGAAGGAAAACCTAAGCAGATCCCCCACCCTACCCTGGGGCCTTTCTAGTCTGCCTATCTCTCCCGGAAGCCCCTATCACACCTTCTCCAGATCTCTCCAGGGGTCCTGCACCAGTCTTTGGTTGCAGGAGCCCATCCCTCCAGAGCCTCAGGATAAACTACACTCCTTAA
>Chen2008Smad1000034-900-1100
TAATTCTGGAGGAGCTTCAGTATTTCAGTCATTAATCATCCCATCGTGTTTCTGGAGAACATTCGGATATCACAGTACCATTTCAGGCCACTTTCAGTATCCAAGTGAGAAGAGGGAGCTAGCCAGGCCTGAGGAGGAGCCATGGTCGCTCTTGTTTTCAGATTCCCTCACCACAAGAACAAATGTCCTTCACCTGCTCC
>Chen2008Smad1000044-900-1100
AACACTTTTATTTTTTAACCTAGAGGACAAGTAATAATAGGCTTTGTAGTTTGGAAAGGGGCGTGTCAGACATTTTTGTAATGCATGAACAAATGAAGCATGACAATGATCACATTATTCTGCATATAAATAGTATGACCTTAATACTTAGAAGACTGAACCTGCTGAAGGTCATGCTCAAAGAATACAAGCTACCAGGT
>Chen2008Smad1000056-900-1100
CGTGCTTTATTTCCCTGAATCCATGCAAGGAAATTTCCAGACCCAGAATCTTCATGTCTAAGCATAGAAAATAGGAAGTCAGTTTAGTGTGTCGTGTACTAGAGGAACCTCTTCAGCCTTCCGGGTCTTCACCCAATGAACCATTGTTAGGCAGAGTTAGTAGGGACTGGCCCTTCTGGAAACAAAGGGATAAATGAGAT
>Chen2008Smad1000038-900-1100
acctgagggtgggttttgggtcctctgacgtcaaaaggacgctcatgcccattagatattttctgccgttcctgggtaaggggagggggtgtgcggtttcaaccggtttgagccagacaaggcttcttcctcaaaattcctttaaaaaaaaaaaaaaaaaaaaaaaagcttaaaacaatcgttgccaaggtgaccAAGCA
>Chen2008Smad1000041-900-1100
AAATGGACTGTGTATTTCACAAGTCCCATTTCAATAATCTTCTAGAAAAAGCAATGCTGAATTTGGCATTGAAAAGGGCAATACAACACGACTAAATAAATAGCAGGCAGTCCCTCAGCACCTGCTGGGCTGCAGTGTTACAATGTGATTTCTGGGCCTTACATTTCCTCTCTTTTCTAAAGCAAACAGAATCTGAAAGG
>Chen2008Smad1000033-900-1100
AGTGgtagtttctaactggggctatttgtatgttagaatcacttgggggtgcttttcaaaactaggaaagccaaggccacttaccaaaccaactaaattagactcttggagggtgtagcccgggtatcattagctctttaaaaaggcccatagttattctaatgttcagtcagggctgaaagccactgGTCTAGACAGGG
>Chen2008Smad1000053-900-1100
CAGCTCTGTATTCAAAGGGGACTTGAAAGGGGGCAAAAGGCCATCCCACTGTTACCCAGAGCTGGGCGGCCTCCTCCAGCATATTTGCATAACTAAAGGAGACCACTTAAGGAATCCTGGCTTTCACAAAGGAAACCTGTTCCTAGGTGTAGTACCGGGGAGTAGGGGACGCTTCTGGAATTCCGTTCAACACTATATTC
>Chen2008Smad1000040-900-1100
TGCAGCATTGTTGGGGGGAAACCAGTTAGCTTTCATCAATGGCTGTTGGCCTTGAGAAGAAGAAAGCTGATGTTACCTACTCAATACCACACTGAAGAAGCATGCAGGCCACCATGTCTGTAATCTCAGGTCATTGCTATCCAGGTAGTCAGGGTGTTAGTTCCACGGCTTTTACAAAGAGAAAGATTTGAATGCCTGCA
