# Supplementary material for: An intuitionistic approach to scoring DNA sequences against transcription factor binding site motifs
Source: BMC Bioinformatics. 2010 Nov 8;11:551. doi: 10.1186/1471-2105-11-551 (PMC3098096; doi:10.1186/1471-2105-11-551)
Supplement: Additional file 3 — FASTA sequences. This file contains the 50 sequence segments in FASTA format for each one of the motifs SMAD1, Myc, and STAT3. [file 1471-2105-11-551-S3.ZIP › seqsStat.fasta]

>Chen2008Stat3000091-900-1100
ccctgtacttgcaccacttcctggcagcagaatggcagggacagctcttctgaattctacccccccccccctcccacacacacacaccacgtcagctttgctgtgctatccaggagaggttcagggccagctctcccaagcgctgctgctggtgagagacagagcgagctctctggagctcaggaccctatgggtagctt
>Chen2008Stat3000003-900-1100
GAGGCTAGCCCCTGAGCTGCATTGATAGCCCCAGGTGAGGTGAGGTCTTAGTCACCAGAAATGGGAACTGAAATGTAAGTGGTCATTATCTGCACCTGCCTTGTGCTTGGGGCTTTCTTGTAAAGCTTGTTTTGTTGGGTCATTCCAGGAAGGGAGAATTCCTCACAACCTTCTAGTGGATGACCCTCAGCGAACTATTC
>Chen2008Stat3000031-900-1100
TCTGGCCAAGGCACAGTAAAGGATTCCCCTTCCATTTCAGTAATGGCAGCTGATTGGTCGGAAGGGCCGGAAGGGCCTCGAACTTTCCAGTAAAAGATGTCTTCTCCTCCTCCTCCTGCTTACCCCGTAGATTAAGCACCCATGCCCTTTCCCTAGTTTCTCTGCACATGCAAATCTTGAGAGGTGACTGTTTCTCAGGA
>Chen2008Stat3000088-900-1100
CATGCAAGGGATGCGTTGAAAGcagacacagcaaaggaggtttcaagtctgtggcagagagtcaaagcagcaggcctgcataggcggcatcctggctgtcaacacagtgaagagacattcttccgggccaacagagaattcatcacgagccaaggtcacttgctggaaaaatcctctgctttacaagaataggctgaatg
>Chen2008Stat3000064-900-1100
ttgagatggcagactcgaactgaaaacagacaagagaaagaacggagttaagacaaccacgttctgatcaaagctcaattttactattcagtgcaccaggttatgcagcaggggtaaggggcccattcccgccaaatcatcctcgagtccagtttcaggtgaccacgtgtttggctctggaacagccaggcggtggcagt
>Chen2008Stat3000087-900-1100
gggagccttcttggctccgggactccgcggagggcaggctgcacgggtgaccgtgtggaatacagagtgccagccgtttctgggacgggcgagagtcgcagagcttctgggcggcgccatcttcagatccagacagccggccaccttcctggtgagagcacgggggtctgcccggcctgagaggtgtgtggcacaggcgc
>Chen2008Stat3000016-900-1100
GCTCCACAGACACACACTCCTCTCTGAACAATGGGTAAGTTTCTCCTCCCCTTGATGAGCATTAAACTTTAAAAGTGTCTTTTCAAAGGTCTTCTCAATACACCCAAGTGTGAGGGTAGAGCTAGACAGACCCATCAGGCCTGAACTGGTCTGGAGTGGATAAACAGGAGAAACTGTCCTCCAGTAAGGGTTTAGATAGA
>Chen2008Stat3000163-900-1100
TGGCGGCTGCCGACCGAGCGCGTGGAGGAGGCGGTGGTCGCGCGCTTGCCGGAGCCCGCCACTCGCCTGCCCCGCGAGAAGCCGCTGCCCCGACCACGGCCGCTCACCCGCTGGCAGCAGTTCGCGCGCCTTAAGGGAATCCGTCCCAAGAAGAAGACCAACCTCGTGTGGGACGAGGCGAGTGGCCAGTGGCGGCGCCG
>Chen2008Stat3000089-900-1100
GGCGTCAGTCAACTTCCTCGGCTGGGCTGCGGTGGCTGTAGCAGCAGAGTGTGCACCGGGCTGGGCAGCCCTCCCCTGGGCCGGGAAAGGGCGGAGCTGGGCGTCGCCATCCGGGTTGTCCCCTCCTCCCGGCCGCTCTCGGGTGCAGAGCCCTCGGCGGTCGGGGAGGCTCAGAAAGAGCTCTCCCGGAGCTGGAGTCG
>Chen2008Stat3000012-900-1100
ACCTGGTTTGGGGGTGAAAGCACAGGAAGCCACTGCATTTTGCATAGTTTCCATTTGAAAAGGTCTACCAGCCCGGGTTCTCTTTCAGGGTGGGCCAGGCTTCCGGGAACCTTGGCCAAGCCTTTAGATAAACCTGCTGGAGGTTGGGATTTTGTATCAGATCCTCAAATGCCACTCAGCTAGTTCCACCTTTGAAAAGC
>Chen2008Stat3000032-900-1100
GAGGGTAACAGAGGCACATGAAGATACTTCTAACAAATGCAGATTAAAGTCCTAATGAACAATTGCtggatagccttggggctaattatatttgatgttaattcggttctcctgagaggggttgtgaacaaaaactgagtcagcactcaggtgatttcctgtaaacctgcttccctccttaatttgtaaaataaagaaga
>Chen2008Stat3000065-900-1100
taacctcccccagcctgaagctggctgtgccagatcttgaccttgctgccactagggtggagccttcctctctagatcactctattgttcagccacagtactgttcctcttcaagatactgctacctgctgagaggcccccagagctattccgcagagctacaccctatcctgcagtcatcacctgcagctggttccagg
>Chen2008Stat3000090-900-1100
CCAAAGGAAACTCCATGCCTCCAAATCACAAAGGAGAGGCATCCCTTCTCATGTAATGAGATCCCAGTTGGGCAAGAGAACTTGTTTGTCCCAATTGTGACTTTTGTAGAAACAGTGTAAGCTCCAGGAGGGGGCAGAGTAAGGAGTCAGCAGCAGTAGGATCCTAGTAGTAGTTTCCAGGAACCAACAGAGTCAGAGCA
>Chen2008Stat3000001-900-1100
ACAGTGAGTCTGGCATCTTAATAAGGCTCACAAAGTAAAGTAAACAGCAAACCAAGGGAATGTAAAGGATCAGTAGCTCAGTGGGGAGCTGCTGCTTAGCAGGGTGAGGCCTTACACTTAATCCCTGGTTCCCAGTAACAGGGAGGAAACACCCTTCCCGAAAGTATGGCCTGCAGGGGGAAAAAAGGGTCCAAAGGTAA
>Chen2008Stat3000127-900-1100
CCTGTCTTAGACTGCCCGgccctcatagcaaaccttcattccaaatcagaccaaaagccacaatgtgtactagaatgctacttgcttggaggcagagatgcacacctgttgagtcaggctgaagggcgttgactgacctgcttgaaaaaacaagtccagacagtgaaaggcaacagtacaaaagcttcttttggggaagt
>Chen2008Stat3000017-900-1100
taactcttgaaagccatcttatagtaaaggcaaattaggctcattcgtgtttatgattgatctgggctatgccccacctgtaaccagaactcccgaggattccggcctgcctgttccgggaatggcgagcgtgtctttgtttcagggcagactaacttgttatgctgatgctctgctcctgtaaccctgcctattttgcc
>Chen2008Stat3000048-900-1100
ctgtatatcttaaaattgaatggcagaagtgtgacagacaaactggacgaatctaagttggaacaaggaagcatggtggtggcttggcttggtgtgggggaggggcggggcggagtgagagagtgagctcctgcggtgagaggcagcactggtaaatgccagcaactccactccagtgcacactgtgcgcgctgagagaa
>Chen2008Stat3000135-900-1100
GTGGCATGAGCCAGGCAGTATTATGTCCATGCCACGGACTGAGCTGGCAGGCATGCAAGCCATGGGAACAGTCAGAGAGCACCAGCTCAGGGCTTCAGACTATGGGCAAGTAGCACTGATCTTCTGAGGAAGAACTGAGAAtgctccatttctgacctgggctgattcaccccactttaggcaacctggtggttccctgc
>Chen2008Stat3000092-900-1100
GAATGGAGGGAGAGCAGGAGAACTGGACACTGTAAGGGGCTGTGACAAAAACTCACTGCACAGCATTTCTCAGTGACCGCATTGACCTCCGATTGCCGGGAAGCCTGCGTCCTGCTCCCCGTTTCTCCTCTTTACTCAGAATACATTATCAGCGGCTGTTAGGTCATGGGACAACTCCCTCTGCATCCCCTCCCCCCAGC
>Chen2008Stat3000102-900-1100
AGTACCGCCACCGCCGCAGTGCTATCGGAATCCTGTCCCAGGCTGGACTTAGCCATCACTGTGACAACTCCTGGGCACCGCCAGCAAATTCCAAGAGCTGACCCACTGCGCTTCCAGGAAGCGCACGCGTGACGCCGCTGCGCCTGCGCTGTCTTCTATGGCGCGTTGTGAATGGGCCGGGACAAAAAAAAAAAAAAACC
>Chen2008Stat3000094-900-1100
TTGTGCTACCTGCTTTGGCTGCCTGGGGAGAGCTGACAGACTGTGGGGTGCCTTGAGGAATGTGGGTAGAGTCTGGACTACTTTTTGACTTGCCTGAGAGAACTTCCCTGTGTATGGCTGTGCCTAGAATACCTCTGTGTGTGTAGCACTGGGATTTGCTGAGGGTGGCACTGAGCATAGTTAACTTCCATTGAACTTTA
>Chen2008Stat3000100-900-1100
tatggcctcaaagttcttgagtctgagagtccagaatcaaggtgtgggtaaggAAGACCTTTCTCTTCCTGGAATTCATAGGGGAAGGACCCACTTCCTGCTACTTCTGAAGGGTGGGgtttggcttccattgggaacaagggacccaggtacaaattttacacactaaagcagatctagcctcctgattctcccagcat
>Chen2008Stat3000098-900-1100
AGCTGCCCCGCCCTGCTTCCAAATCCACACCCCCAGAGTGACTGAAGGCCTGCTTTATCAGAGCTAGGACCCTCCCTGCTCTAGGCAGTTGGGGGCAGGGCTGGCACGGAGAGCAGGCCGAGCACTTGCTCAGGGTTGTGTTTTTCTTCTCGCTCCAGGAAAGCAGCTTGGTGGTGCTTCGGTGCACTCTTGCAATCTGG
>Chen2008Stat3000114-900-1100
gtgctatactctctttactcatccatgttaatgagcctctaagctcattcctaacttggcagctgttggtactgttgtgctgatcatgtgcagCCACAGCTGTTGCAAGGAGTGCTCTTTGTGGATTCAACATTGCTTTGGCTGTTTGGAATCCATTGTGCTTCCAAATACATGCTAATCCTGCTTCATTCAGCCTCCTA
>Chen2008Stat3000111-900-1100
GGGCAGGACTGAGGAGACACAAGCAGAAGTCAGCTCAGTGTAAACACGGCTTTTCTGACAGGAGCAGGATATAACTCCAAACACTGAGTTCCTCACACTGAAGTGGCCAATCAGAACCTGGCTTCTGGCAGCAGTGCTGTGTGGACAGCATACTGAAATTGCCTGAGGGCAGACCACAGTTTAAAGTACCCTTATTATCT
>Chen2008Stat3000095-900-1100
GGATCAAGATCCGTTTCAGTCCTATTAGCAGGTAAACACCCACATCCTGCAACTCATTTACAAAGCCCCTAGGATACTCAGCTGAGCAGTGTGCAGGCTGTTGCATCACCCGGTGGCACTCCACTGTGTTCCTTTCCTGGCTGTGATCACACAATTGATTTGTATCAGTTTTGTTTCTGGTGCTCACTCAGCAGCTGCCT
>Chen2008Stat3000107-900-1100
CGATTTCTTTCTCATGTAAATCTGCTTCTCCTCTCACTCCACTCTTTGTTACATCCCGCATCTGCGACTGCCTTTCTTCTTGAATTCCTGGCATTGCCCTGGGCGCAGTTGACTTGAAATAAGTAGGATCCATTTGGGGCACAGCGGGACGTCTTGGGTCTGTGTGAGACAGAATCCCTACAGTTTCTGCTTGGACTCCA
>Chen2008Stat3000103-900-1100
AAGTCCTTTCTTAGAAAAGAGATGGGAGAATCAGTCGTTGATATGCAAATGCCCAGCAGGGAGGAAAAGGGTTAGGCTCTGCCTGTTTCAGTAAATCTTTACAAGGAAACAGAATCTTCACAGGCAGTTCCACTTCAAAGCTGGAAAACTGATACATTCTGTGCCGATTCTGTATCAACCCTGAGACCCATTCTACTTCG
>Chen2008Stat3000116-900-1100
GCGCAAATATGTGACCTTTAAGGCAGACAGCGCGCACTTGGGGTGCACGTGACTTACTCACTAGGGCGCTCTCCTTGATCGCCCACCCCCTCTTCTCGAGGAGCATTAGTGTCACCCTGCCTGGAACAACAGCCAAAGGGCAAGGAAGGGCACCTCGTGAGGTGCAGGGGAAGGTAAACAGGGGCTGTAAAGTCACCCTT
>Chen2008Stat3000118-900-1100
AAAGGATCCCTGGGGAATCTGTTTTGTGGgttttttttgttttgttttgttttgttttgctttgttttTTGATTCTCCAGGTAGTTGTGGACCAAAGCCACTTCCAGGCAGACCATCAGTTTGCATCAAGCATCCTCCTCTGGTGGAAGCAGGAATTCTCTGGGAGGTGGTAGCTGGTGGAACCTTCAGAAGCCAGTGCA
>Chen2008Stat3000117-900-1100
TTTGTGTCAGCTTTCCAGTGTTTGCCAGTAATGGTTTGTGTGGACTTGTGAAAGGGCGAGAAGAGAAAGCCTGTTCGTTGCCTTCCTTCTGGATAGCAGCAAGGTCAGCGCAGAAAAAGGGGCTCCACAGGAGATCACAAGGTCCCTGGAGCCCCCTCCCCCCAAGTCACACCCTTTCCGGGACTAAAGGCGCCTCCGGC
>Chen2008Stat3000101-900-1100
ccaggactgggccttagactgaataaagaggagagaaccctttgaggggaagaattcttgcatttagtctctgtcttgacttggatgtggttaattgtgtcagctgctttggctttcctgttgtgatggaccgtgatctggaattgtaaaccaaatgaacctttctcctctaaatggcttcttgtccttgtaactaactg
>Chen2008Stat3000105-900-1100
tgtaacctccccccagcctgaagctagctgagccagacctggactttgctgccacagggattacctagggtggagtcttcctccctagatcactctattgttcagccactgtcgatgttcctcttcaagatactgctacctgctgggaggcctcggggagctattctgaagactacaccctatcctgcacgttgtcacct
>Chen2008Stat3000110-900-1100
AGCTCCGGAGTCTGGCCATTCACCAGGCAGGTGCGCTCCAGGGAAGCACGTCCTCCAGCTATTGAGGAAGCTGGAGTGCGCCTGTTCAGGCCGCCCAAGGCTGGAGGGAGGCTGGCGGTGGCAGATCGTCTGGTCCAAACCTACTGCTCGCCCCCTCGGTTAGGGGAATGTGTCCGCCCCTCTGAAGGCATCGGTTCTGC
>Chen2008Stat3000097-900-1100
AAGGAAATTCCCCAGTCTAGTCTGCTGTCACTGCTCTTACCAGAAGGAAATGCAAGGCTCACCTGGAATTCCCAACAGCTATGCTGACCTATCGTGACAGGAACGCACTTGAAGGTCCATCCGTGGAGGTCAACTTGAGAGCAATACCTAGGGAAATATACCCAGGGAGCACACTCAGAGAGGGGGCACACACCCTGGAG
>Chen2008Stat3000093-900-1100
CAGAGCACTGGGGAGTAGGGTGATACAGGAGGACTTGCCGGGGTTTTTTGGGACCTTTACCCCAGTTCCTGTGTTTTATGCAACCATGCCCTTGGTGGCTGTGCAGACCCGGGCCTCTGCGTGCCGCAGGCTTGTCTTGCTGCTTCCTCTCAGTCCAGTCTGTTCTCTGCTTGAGCCAGTGCTACAGTATCTACTCTGTG
>Chen2008Stat3000104-900-1100
AGAACCGGGGCTTTCCCATAGCTGTGGTCTTTTCTCTGCCTACAAACTGCTTCCTCCAGAGGACTTTTTCATCTGCCCTCCTGTTTCTTCTGCCTAGCGCCCAAATCCCCTAATTTTCTGCACATATGCTTTCCTTTCCAGCTTCCTCTATAAATTGTTAGGGGGAGGAAAGGCAGCATATTCCATAAAATAGAGATGGA
>Chen2008Stat3000109-900-1100
CGCGCCTGCGCACTGCCTGCCGGCATTGCTTTCGCTTTTCGATTTCCTCTCAAAGCAGCAGCTTCTCGGTGCCGGCTGAGTTCCCAGAAAGCACGTGGTGCGGCTCTTCCCAGCAGCCGCCTCCCTCCCGCCGCAGCTTGCTGAGCGCCCGGCCGCAGCGTCCCTAGTGGCGAGCGCAGCCCTTGCAGCCCGCGGGGTCC
>Chen2008Stat3000112-900-1100
tcccctcccttttcagccccagtttgcctcccaggtgaaacccagttcatgtgagacacaggtcggtttccaacaGtttggtgcctaatgtggggtctgaggaatggcagaaaaacactggaggaacgctgcttggtaatggagctccacaggaagaaaaagaatcagagaattcatattggggcacagtgaagcagcaa
>Chen2008Stat3000106-900-1100
ATGTGTCCTATGTGCTGGCTTCCTGTCATGCGTTACAGCTTTGAGAGGTAGCCCCGCTGACATACCCATTTAAAAGACAAAGGCTTAAAATCAGTTTGCTGGCTACTCTGGATGAACAGGAACACTGGTACAGGCCTGTGCCTTAGCCCCAAATTGAACAACTTGAAAGTGGCTGATCCCTGTGGTTGGCTCCCCTGATT
>Chen2008Stat3000115-900-1100
agctttccagatcagtcaccaggaattatggcctaaacttagtgccctgtataatgcaggtaccccagaggttccacacaagtaccgagttggagattgggtatatgttaagagacatcgtgctaaaaacttagaagcaaagggttgttcctggtatagttgaccaccccaacagtagttaaagtggatggagtaactgc
>Chen2008Stat3000096-900-1100
AACTTTCCCCAGAAGGCTGTGGTCAGAGTCTTCTTGTTTAATCATGTGACCTGCAGGCTGTTGACTCACACTGAGTCCTTGATTCAGTCAGTCCTTAGCAGCTCAACTGGGTTGGACTGGTTTAATAGTGGGCGGAGGCCCTTGAGGGTTTGAAATGTTCTCACAGGAAGGTGTGTGAGTGTTGTTGGCTGGGTAGTTCT
>Chen2008Stat3000099-900-1100
TGGGAGAGCCACTGTTGCCCCTGCCTTGGGGGTGGGCTGTTACTGAGCCCTGTTCCCAGCATTACTAGACAGTGAATAGGTCCAGTTCCTTCTCCTCTTTGACATTTACAGCCACGAACAGACTTCATGAGGTAGTGTGATGCTAATTACCCTGCTGCTCGCTAACTTTAGCAGCGGTTCAGTTTCTAATATTTCTAAAT
>Chen2008Stat3000113-900-1100
TTGCTTCCTGCAGGGTGCGCCTAGTAATTAGGGCAAAGCCGACCCAATCGAGGAGAGGGCAGCAACTACGTTTCCCAGCGTGCTCTGCTGGAAACACAATGGAGTTTGGCGTCATCCGGGTCACGTGGTCTCGCGTTTCCCGGAGCACTGAGGGATTCCGGCCAGGGTCCCTCCCCAAGTGGAGGGCCCTGCTGGGCCGG
>Chen2008Stat3000108-900-1100
ATGGGCATGTGTGTACTGGACATTGTGACTGTAGTATGTGTTGTATGTGCTATGTGTATTGATGTATATGCCTGACACAGTGCCTGTGGTGTGTGTTGTATGTGCCCTTTATGGGCATGTGTGTGCTGGACACTGTGTCTTGATGTGTGCTGTATGTGCTGTGTGTGCCTGACACAGTGCCTGTGATATGTGTTGTATGT
>Chen2008Stat3000140-900-1100
ACAAAAAGCACGGTGCCCCCACCTCTGGAATgcggggcggggcggggcgggAGACGGAAGGCTGGGCAGATTAAGGCGGCCCTCGGCCGACAGCCTTCCGGGCAATGGGGCCAGCAAGGAGGAGACTGGGTGGGGCGGGCGCCAAGAGGCCTCCTGCCCGCATTTGCCCTGGCCACGCCTCGCGGCCTCTGGCCAGCGTT
>Chen2008Stat3000152-900-1100
GGGGAGTAGGGGACGCTTCTGGAATTCCGTTCAACACTATATTCAAAGGAAGAAATGGAGGTCTCCGAAGGATCCCACAGCTATTGTGTGACAGGGATTGACTGGAACCCTATGCTCCCAACCCCCACTCCATACCATTTCCCCCGGCATCCCTCCCCTCCGGGTTCCTTACAAACAACCTAGTGGTAAATGTGTTTGCT
>Chen2008Stat3000143-900-1100
TTACAATAACAAGGTCTCAGTAGGTACTTCTGCATTTTGGGTGGGGCCCACCCTCACTGATAACTGCCTACAATGGAAAACCCTGGATTCCTGGAATCCAAGGTGACTCAGGAGGACAGGTTAAAAAACAAGGACTTATCTCAGTGGCAAAGTATGGAGGCAGACAGAAGGAAGTAAGATGAAGGCCTCCACCCTGCTTT
>Chen2008Stat3000148-900-1100
GAGATTCCTGGGATTTCTCCTGCAGCATGAACCCAGACCTAAGACTTGTTAGTCAAATGCACTGTACTATATCCCAGGCCACGGCCCACACCAAAAAGGTATCAAGAAAggtgggtcacgcctttcatcccagcaggtagagaggcaggcagatagagatcagcatggcctacagatccagttccaggactacacaaaga
>Chen2008Stat3000151-900-1100
ACTTATTGCTGGGATTACTTAAGGAAACAGCATAAAGATAAAGGTCTTTCCTGGAAGATTCTGCCCTTTTCACCCTTGTCTTGTTTCCTAGTTGAGAGGCGTGTCCCATCACCAAGGTTGCATGACAAAAGACAACAAGAAAAGTCTAACAGGTTCCTTCCTGAGGCCAATCTCTGGTACCCCTGGCTTGACTGGCTCTC
