# Supplementary material for: An intuitionistic approach to scoring DNA sequences against transcription factor binding site motifs
Source: BMC Bioinformatics. 2010 Nov 8;11:551. doi: 10.1186/1471-2105-11-551 (PMC3098096; doi:10.1186/1471-2105-11-551)
Supplement: Additional file 4 — Motif statistics. This file contains some statistics for the experiment discussed in the section Real data. [file 1471-2105-11-551-S4.XLS]

## Sheet: Hoja1
		Myc 0.7			Myc 0.8			Smad1 0.7			Smad1 0.,8			Stat 0.7			Stat 0.8
	FN	FN / bp	FN / TF	FN	FN / bp	FN / TF	FN	FN / bp	FN / TF	FN	FN / bp	FN / TF	FN	FN / bp	FN / TF	FN	FN / bp	FN / TF
Intuit	1747	0.00170998	0.323519	411	0.00040229	0.0761111	2026	0.00198307	0.375185	530	0.000518769	0.0981481	1924	0.00188323	0.356296	443	0.000433612	0.082037
Sco	25488	0.0249479	4.72	7391	0.00723438	1.3687	32175	0.0314932	5.95833	10190	0.00997406	1.88704	29351	0.028729	5.43537	9024	0.00883277	1.67111
	5622	0.00550286	1.04111	2543	0.00248911	0.470926	2351	0.00230118	0.43537	2120	0.00207507	0.392593	10233	0.0100162	1.895	2341	0.00229139	0.433519
Total bp	Total TF
1021650	5400
